# Supplementary material for: A genome wide association study for backfat thickness in Italian Large White pigs highlights new regions affecting fat deposition including neuronal genes
Source: BMC Genomics. 2012 Nov 15;13:583. doi: 10.1186/1471-2164-13-583 (PMC3499287; doi:10.1186/1471-2164-13-583)
Supplement: Additional file 2 — Figure S1. Two-dimensional graphical representation of relatedness among animals based on a multidimensional scaling representation of pedigree-based kinship matrix. Different symbols are used to denote pigs with positive or negative backfat thickness estimated breeding values. [file 1471-2164-13-583-S2.xls]

## Sheet: Tab_v1
SNP	CHR:POSITION (Sscrofa10.2)	CHR:POSITION (Sscrofa10)	CHR:POSITION (Sscrofa9.2)	P	FDR	SNP position/distance	Closest gene coordinates	Closest gene protein in Pre-ensembl	Gene Symbol
ALGA0012880	2:32696792	2:33084396	2:16685404	5.78E-7	0.00416602	24212	2:32547222-32721004	ENSSSCP00000014159	MPPED2
ALGA0001984	1:30838833	1:29091230	1:22692347	6.28E-7	0.00416602	44184	1:30747588-30883017	ENSSSCP00000004497	MAP3K5
ALGA0109580	10:68221810	0:0	0:0	6.69E-7	0.00416602	1636608	10:66363855-66585202	ENSSSCP00000011861	CELF2
ALGA0109533	8:121909646	0:0	0:0	9.01E-7	0.00416602	176391	8:122086037-122189190	ENSSSCP00000009755	LEF1
ALGA0109544	2:144553061	2:144447032	0:0	9.01E-7	0.00416602	168569	2:144721630-145255083	ENSP00000378401	SPOCK1
ALGA0109564	9:102656583	0:0	0:0	9.01E-7	0.00416602	Intron 24	9:102530763-102740603	ENSSSCP00000016317	ABCB1
ALGA0109213	18:14162401	18:14473279	0:0	9.70E-7	0.00416602	23921	18:14099822-14138480	ENSSSCP00000017509	MTPN
ALGA0109216	13:38330168	13:37839628	0:0	1.01E-6	0.00416602	42000	13:38213820-38288168	ENSP00000378235	SFMBT1
M1GA0007458	5:7418988	5:7170363	5:4993938	1.25E-6	0.00473386	Intron 2	5:7209683-7425562	ENSSSCP00000000125	GALR3
ALGA0109191	6:89504250	6:88826611	6:84170972	1.64E-6	0.00543094	70103	6:89419071-89434147	ENSP00000361834	COL9A2
M1GA0008302	6:7254956	6:6655662	6:787265	1.65E-6	0.00543094	Intron 7	6:7185321-7278279	ENSSSCP00000002903	CMIP
M1GA0010112	7:40441888	7:40806202	7:39630963	2.01E-6	0.00557955	Intron 1	7:40420291-40443740	ENSP00000362282	MOCS1
ALGA0109235	0:0	0:0	0:0	2.05E-6	0.00557955
ALGA0109240	0:0	0:0	0:0	2.05E-6	0.00557955
ASGA0040939	9:4385663	9:3876584	9:1636263	2.20E-6	0.00557955	2716	9:4381985-4382947	ENSSSCP00000015580	OR52N2
ALGA0109219	1:20147337	1:19076324	0:0	2.26E-6	0.00557955	396553	1:20543890-20705746	ENSP00000321826	STXBP5
ALGA0109607	8:33396895	8:34071238	0:0	2.59E-6	0.00608488	26261	8:33236813-33423156	ENSP00000427211	APBB2
ALGA0037285	6:140538736	6:140135176	6:38749591	3.01E-6	0.00624137	115725	6:140421919-140654461	ENSSSCP00000004142	FGGY
ASGA0080690	X:58000383	X:5842394	X:1957529	3.05E-6	0.00624137	319535	X:57674949-57680848	ENSSSCP00000013164	ZC4H2
ASGA0040986	9:4686289	9:4132852	9:1885017	3.33E-6	0.00624137	3530	9:4689819-4695785	ENSSSCP00000015601	TRIM6
M1GA0009779	7: 27778424	7:27941247	7:27559898	3.55E-6	0.00624137	Intron 13	7:27771735-27791629	ENSSSCP00000001520
ALGA0109338	4:16995545	4:1622309	0:0	3.70E-6	0.00624137	3814	4:16999359-17046727	ENSP00000287380	WDR67
ALGA0109344	0:0	0:0	0:0	3.70E-6	0.00624137
M1GA0021930	17:38047896	17:38522336	17:30701716	4.06E-6	0.00624137	26280	17:38009364-38021616	ENSSSCP00000007647
M1GA0010262	7:48567905	7:48384424	7:48680546	4.09E-6	0.00624137	70532	7:48466353-48497373	ENSSSCP00000001883	GPR110
ASGA0041237	9:7371943	9:6883156	9:3538170	4.31E-6	0.00624137	Intron 3	9:7354382-7382403	ENSSSCP00000015721	NUMA1
ALGA0109210	2:134257790	2:133309779	0:0	4.34E-6	0.00624137	635700	2:134893490-134898449	ENSSSCP00000015151	xxx
ASGA0040920	9:4310434	9:3801354	9:1561033	4.42E-6	0.00624137	9318	9:4300172-4301116	ENSSSCP00000015573	OR56A3
ALGA0023678	4:17726279	4:17175674	4:15308823	4.90E-6	0.00624137	473939	4:17236913-17252340	ENSP00000259512	DERL1
M1GA0008850	6:92900404	6:92512862	6:19249624	4.93E-6	0.00624137	463598	6:92352797-92436806	ENSSSCP00000003990	CCDC165
M1GA0021747	17:31894509	17:33362084	17:26260352	5.01E-6	0.00624137	87698	17:31797648-31806811	ENSSSCP00000007564	NAA20
ALGA0109403	1:47789126	1:45272366	0:0	5.26E-6	0.00624137	105862	1:47894988-48057459	ENSSSCP00000004583	MAN1A1
ALGA0108494	9:131196536	9:129569427	0:0	5.26E-6	0.00624137	377318	9:130733849-130819218	ENSSSCP00000016450	FAM5B
M1GA0010444	7:62355933	7:62574826	7:62259181	5.29E-6	0.00624137	21854	7:62377787-62379628	ENSSSCP00000002047	LINGO1
M1GA0010490	7:87714516	7:86475401	7:89262644	5.29E-6	0.00624137	115821	7:87588830-87598695	ENSSSCP00000002446	ARRDC4
ALGA0108518	1:6986608	1:5966847	0:0	5.48E-6	0.00624137	210444	1:7197052-8260240	ENSP00000355865	PARK2
ASGA0023397	4:140379841	4:135547432	4:124901359	5.57E-6	0.00624137	494069	4:139808249-139885772	ENSSSCP00000007385	PKN2
M1GA0006343	4:116750464	4:112488203	4:104404674	5.65E-6	0.00624137	8020	4:116713231-116742444	ENSSSCP00000007210	HIPK1
M1GA0008859	6:100662782	6:100615252	6:21686112	5.66E-6	0.00624137	Intron 3	6:100634610-100726475	ENSSSCP00000004012	CABLES1
ALGA0109507	9:85229365	9:85510638	0:0	5.69E-6	0.00624137	7196	9:85222169-85427470	ENSSSCP00000016269	COL28A1
ASGA0098822	3:67376788	3:66806262	0:0	5.72E-6	0.00624137	205347	3:67119262-67171441	ENSSSCP00000008813	CTNNA2
ALGA0053427	9:65488960	0:0	9:32928624	5.86E-6	0.00624137	70099	9:65008422-65418861	ENSSSCP00000016176	NTM
ALGA0109354	6:134685944	6:133887826	0:0	5.95E-6	0.00624137	185116	6:134871060-134913076	B3TNN4	PDE4B
ALGA0027225	4:107759668	4:103716327	4:96456312	6.07E-6	0.00624137	2911	4:107721372-107756757	ENSSSCP00000007091	GOLPH3L
DRGA0012832	13:125131407	13:122657370	13:71567378	6.98E-6	0.00703385	830315	13:124263010-124301092	ENSSSCP00000012530	TBL1XR1
M1GA0006302	4:114170369	4:110056273	4:101855616	7.14E-6	0.00705459	Intron 8	4:114119961-114213903	ENSSSCP00000007185	IGSF3
ALGA0087587	15:140046718	0:0	15:88200074	7.71E-6	0.00731148	Intron 7	15:139951470-140112107	ENSSSCP00000017201	DOCK10
M1GA0006299	4:114151582	4:110037486	4:101836829	7.74E-6	0.00731148	Intron 6	4:114119961-114213903	ENSSSCP00000007185	IGSF3
ASGA0042093	9:26038390	0:0	9:12097010	7.88E-6	0.00731148	5925	9:26044315-26060761	NP_001106917.1	CHORDC1
ALGA0109611	15:23188930	15:22820592	15:18937717	7.99E-6	0.00731148	401999	15:22725584-22786931	ENSP00000263238	ACTR3
M1GA0021563	16:85843098	16:84950193	16:50607024	9.09E-6	0.00816594	Intron 2	16:85607485-85996578	ENSSSCP00000018130	MRPL36
ALGA0007197	1:203070553	0:0	1:160101834	1.02E-5	0.00902778	51990	1:202935182-203018563	ENSSSCP00000005421	DDHD
ALGA0091248	16:69883718	16:68967125	16:40846554	1.16E-5	0.0100806	70256	16:69953974-69964216	ENSSSCP00000018057	IL12B
ALGA0006483	1:168603720	1:159037158	1:132208765	1.24E-5	0.0105069	388433	1:168992153-168993757	ENSSSCP00000005249	SOCS6
M1GA0008687	6:70631072	0:0	6:13199918	1.26E-5	0.0105069	92575	6:70488620-70538497	ENSP00000355060	ARHGEF10L
ALGA0109478	18:4777993	0:0	18:3519750	1.33E-5	0.0109404	159381	18:4937374-5046258	ENSSSCP00000017407	XRCC2
ALGA0109198	9:87901608	0:0	0:0	1.43E-5	0.0115625	654529	9:88556137-88562911	NP_001090937.1	NDUFA4
M1GA0010553	7:95143759	7:94085855	7:96295118	1.52E-5	0.0120834	31324	7:95175083-95190851	ENSSSCP00000002470	PLEKHG3
ALGA0019782	3:78029770	3:77487801	3:29947330	1.59E-5	0.0123721	345967	3:77679432-77683803	ENSSSCP00000008917	C1D
ASGA0098738	3:23442184	3:22987343	0:0	1.60E-5	0.0123721	3735	3:23445919-23476070	ENSSSCP00000008365	SCNN1G
M1GA0008617	6:65385149	6:63308009	6:12205604	1.67E-5	0.0124576	51348	6:65324504-65333801	ENSSSCP00000003702	LOC100523441
M1GA0021449	16:84289995	0:0	16:49935458	1.67E-5	0.0124576	308915	16:84598910-84600254	ENSSSCP00000018128
ALGA0000014	1:565627	1:507934	1:79763	1.74E-5	0.0124576	276135	1:281894-289492	ENSP00000355718	DLL1
ALGA0007846	1:238616307	0:0	1:187582635	1.74E-5	0.0124576	178986	1:238795293-238950756	ENSSSCP00000005584	PTPRD
M1GA0008611	6:65081103	6:62987043	6:12099404	1.74E-5	0.0124576	10559	6:65091662-65093997	ENSSSCP00000003694
ASGA0023404	4:140477800	4:135647790	4:124999317	1.78E-5	0.0125439	592028	4:139808249-139885772	ENSSSCP00000007385	PKN2
ASGA0017082	4:2363716	4:2166585	4:1093405	1.84E-5	0.0127843	Intron 1	4:2362701-2385405	ENSSSCP00000006345	EIF2C2
MARC0028605	8:121471837	8:120086170	8:55541534	1.95E-5	0.0134071	131407	8:121603244-121621973	ENSSSCP00000009750	AGXT2L1
ALGA0007509	1:218704626	1:205181858	1:171970180	2.05E-5	0.0136615	Intron 5	1:218678153-218721352	ENSSSCP00000005511	C9orf82
ALGA0017327	3:8882213/3:9062328	3:8609388	3:1421124	2.05E-5	0.0136615	49889	3:8461662-8832324	ENSP00000318234	EMID2
ALGA0109628	13:54047900	0:0	0:0	2.08E-5	0.0136756	17410	13:53693142-54030490	ENSP00000419325	SUCLG2
ASGA0040873	9:4035022	9:3443230	9:1405722	2.12E-5	0.0138053	32123	9:4067145-4077257	ENSSSCP00000015562	FAM160A2
M1GA0008893	6:119164259	6:118161553	6:28731790	2.16E-5	0.0138492	5811	6:119141320-119158448	ENSSSCP00000004062	CYP4A22
M1GA0008864	6:101772768	6:101630451	6:22306965	2.28E-5	0.0143295	Intron 13	6:101665088-101967594	ENSSSCP00000004019	OSBPL1A
M1GA0002937	2:60936377	2:71529148	2:33619289	2.34E-5	0.0143295	53137	2:60989514-61018267	ENSSSCP00000014730	AP1M1
MARC0110322	5:64468318	5:62745013	0:0	2.36E-5	0.0143295	44102	5:64512420-64630474	ENSP00000394008
ASGA0041821	9:15816184	9:16279686	9:8293530	2.39E-5	0.0143295	674924	9:16491108-16491935	ENSSSCP00000012445	ATP1B3
M1GA0010637	7:101888771	7:101399631	7:103012134	2.41E-5	0.0143295	7309	7:101881462-102041577	ENSSSCP00000002531	DPF3
M1GA0010653	7:103637930	7:103079877	7:105149510	2.41E-5	0.0143295	29403	7:103608527-103800694	ENSSSCP00000002568	FCF1
ASGA0016816	3:136549281	3:134753808	3:62456911	2.51E-5	0.0147732	745117	3:135803385-135804164	ENSSSCP00000009215	ID2
ALGA0062850	11:68123168	0:0	11:50323734	2.57E-5	0.0147732	1488702	11:69611870-69632132	ENSSSCP00000010134	GPG6
ASGA0041416	9:107001263	9:10682988	9:5175148	2.57E-5	0.0147732	Intron 1	9:106872890-107132218	ENSP00000303212	SEMA3E
ALGA0109179	8:114573496	8:112863525	0:0	2.66E-5	0.0149356	484540	8:115058036-115074694	ENSSSCP00000009727	C4ORF21
M1GA0007258	5:2748616	5:2614484	5:1709451	2.69E-5	0.0149356	53502	5:2668477-2802118	ENSSSCP00000000029
ALGA0102957	15:91566632	15:87858348	15:96862419	2.69E-5	0.0149356	37532	15:91529100-91635557	ENSP00000249442	MTX2
ALGA0084009	15:17108785	15:16434289	15:9274593	2.87E-5	0.015767	1016630	15:18125415-18128466	ENSSSCP00000016630	CXCR4
ALGA0024658	4:40203662	4:38407453	4:35314280	3.00E-5	0.016275	Intron 11	4:40007864-40389295	ENSP00000351346	VPS13B
ASGA0049104	10:23928018	10:24904892	10:40777707	3.13E-5	0.0165991	Intron 20	10:23898728-24100299	ENSP00000294725	KCNT2
M1GA0007246	5:2608692	5:2363355	5:1569232	3.15E-5	0.0165991	Intron 6	5:2584675-2648147	ENSSSCP00000000028
M1GA0002928	2:66651641	2:65875152	2:31528235	3.16E-5	0.0165991	481	2:66652122-66665807	ENSP00000407182	TNPO2
ASGA0042072	9:23437153	9:24085776	9:11844447	3.27E-5	0.0170105	361423	9:23798576-23862377	ENSP00000243662	RAB38
MARC0110178	1:251522442	0:0	0:0	3.33E-5	0.0171302	60643	1:251421046-251461799	ENSP00000366243	TMEM2
M1GA0009632	7:13648805	7:13276847	7:13211824	3.45E-5	0.0174015	92990	7:13741795-13752147	ENSP00000368341	RBM24
M1GA0008862	6:101205770	6:101115892	6:21946783	3.45E-5	0.0174015	102479	6:101061150-101103291	ENSP00000323387	ANKRD29
M1GA0009592	7:11436027	7:11267787	7:10833754	3.50E-5	0.0174698	755607	7:12191634-12309233	ENSP00000341680	DTNBP1
MARC0050861	12:44256440	12:44714600	12:21841563	3.55E-5	0.0175213	3278	12:44259718-44287870	ENSSSCP00000018786	PSMD11
M1GA0007494	5:8031569	5:7711829	5:5536068	3.61E-5	0.0175268	18843	5:8010270-8012726	ENSP00000300147	ELFN2
ASGA0073065	16:37584102	16:37690744	16:20163875	3.64E-5	0.0175268	22141	16:37561961-37610054	ENSSSCP00000017924	IL31RA
ALGA0082955	14:147346824	14:147276707	14:142677189	3.66E-5	0.0175268	92379	14:147439203-147531465	ENSSSCP00000011457	C10orf90-like
ALGA0109178	6:13141	6:28750	0:0	3.70E-5	0.0175268	168932	6:182073-196415	ENSSSCP00000002843	LOC100522374
ASGA0017232	4:2990838	4:2830209	4:1622937	3.75E-5	0.0175268	58382	4:3049220-3122950	ENSSSCP00000006346	KCNK9
ASGA0003317	1:76416357	1:71880188	1:58249040	3.83E-5	0.0175268	Intron 1	1:76387794-76423833	ENSSSCP00000004703	ASCC3
ALGA0016219	2:140038667	2:139863716	2:71795836	3.83E-5	0.0175268	Intron 8	2:139999368-140042942	ENSSSCP00000015186	SLC22A4
ALGA0028834	4:131377048	4:126728020	4:117054271	3.83E-5	0.0175268	291381	4:131668429-132548759	ENSP00000359211	DPYD
ASGA0041924	9:20147814/9:20068426	9:20862575	9:9731446	3.90E-5	0.0176756
ALGA0102245	8:104961048	8:103459010	8:106088938	3.97E-5	0.0176756	842570	8:103990222-104118478	ENSSSCP00000009689	INTU
M1GA0007600	5:11249463	0:0	5:7848427	3.97E-5	0.0176756	1171356	5:9957810-10078107	ENSSSCP00000000159	ISX
M1GA0008884	6:114046435	6:113289871	6:27097026	4.01E-5	0.0176756	146512	6:113847688-114192947	ENSP00000355089	CELF4
ALGA0028531	4:128115234	4:123556548	4:114273898	4.21E-5	0.0184131	94086	4:128209320-128249552	ENSSSCP00000007312	OLFM3
ALGA0109618	0:0	0:0	0:0	4.26E-5	0.0184581
SIRI0001425	18:38406282	18:37872202	18:37323259	4.32E-5	0.0185721	2130540	18:40536822-40982997	ENSP00000312185	ELMO1
ALGA0047534	8:35394947	8:35824311	8:15983038	4.43E-5	0.0188518	21796	8:35416743-35531570	ENSP00000382670	GRXCR1
ALGA0097568	18:26627380	18:26693255	18:13385958	4.48E-5	0.018915	Intron 17	18:26590290-26641146	ENSP00000377040	AASS
M1GA0008432	6:28215213	6:27015877	6:6573204	4.66E-5	0.0195111	44341	6:28168509-28170872	ENSP00000331608	IRX3
ALGA0108759	0:0	0:0	0:0	4.95E-5	0.0199833
ALGA0108768	15:149331514	15:144204155	0:0	4.95E-5	0.0199833	88060	15:149242879-149243454	ENSP00000375057	ARL4C
ALGA0108769	18:43277580	18:42499600	0:0	4.95E-5	0.0199833	59573	18:43218007-43461582	ENSP00000297161	BMPER
ALGA0108778	13:150711607	13:146978045	13:106088600	4.95E-5	0.0199833	97317	13:150430086-150614290	ENSP00000377370	IGSF11
ALGA0042209	7:60183531	7:60438297	7:60170948	4.98E-5	0.0199833	12415	7:60158035-60195946	ENSSSCP0000000202	WDR93
